# Supplementary material for: A simple method for the calculation of dialysis Kt factor as a quantitative measure of removal efficiency of uremic retention solutes: Applicability to high-dialysate vs low-dialysate volume technologies
Source: PLoS One. 2020 May 29;15(5):e0233331. doi: 10.1371/journal.pone.0233331 (PMC7259768; doi:10.1371/journal.pone.0233331)
Supplement: S1 Dataset — (XLS) [file pone.0233331.s006.xls]

## Sheet: BHD-balances
																					Sangue pre											Dialisato IN			Tanica1					Tanica2					Tanica 3
Paziente	M=1/F=2	tratt/sett	età	alt	Peso pre	Peso post	D-peso	Watson bas	Watson-post	D-Watson	BSA	Vappdist-ureapw	Vappurea-nopw	Vurea(nopw)	Vurea-pw	Filtro	MqFiltro	Filtro/BSA	Durata	UF tot	Creat	Pcr-pw	Urea	Pur-pw	Ph	Pp-pw	B2m	B2pw	Prot tot	Alb	Hct	Quantita'(litri)	Na+	K+	Quantita'(Litri)	Creat	Urea	Ph	B2m	Quantita'(Litri)	Creat	Urea	Ph	B2m	Quantita'(Litri)	Creat	Urea	Ph	B2m
BHDhf-1	1	3	75	170	75.3	70.5	4.8	38.8839	37.2701	1.61376	1.8	33.4244	36.1589	30.9702	28.2338	Poly 2.1H	2.1	1.16667	240	3.9	5.65	6.11452	129	139.606	3.82	4.13406	46.2	49.9984	7.1	3.91	31.1	120	142	2.1	25.2	1.13	43	0.96	3.27	19.9	0.96	34	0.74	2.43	19.3	0.8	28	0.77	2.03
BHDhf-2	2	3	64	165	91.4	87.9	3.5	38.0807	37.2176	0.8631	1.9	33.9701	36.6427	31.2897	28.5995	Poly 2.1H	2.1	1.10526	240	3.7	8.1	8.76595	106	114.715	4.3	4.65353	28.7	31.0596	7.1	4.11	36.3	120	144	2.07	18.8	1.9	35	0.9	2.46	23	1.46	27	0.76	1.9	16.7	1.18	23	0.7	1.72
BHDhf-3	1	3	72	178	81.8	79.1	2.7	42.2138	41.3061	0.90774	1.8	34.6312	37.1325	33.3683	30.8669	Poly 2.1H	2.1	1.16667	240	2.9	9.1	9.75777	106	113.662	3.21	3.44203	28.7	30.7745	6.3	3.43	33.3	120	140	3.61	20.9	1.63	34	0.72	2.5	22.8	1.19	33	0.57	1.91	20.6	1.03	33	0.58	1.71
BHDlf-1	1	3	73	160	67	65	2	35.2097	34.5373	1	1.7	37.6685	40.5049	37.4022	34.5745	Poly2,1L	2.1	1.23529	240	2.2	5.5	5.89755	64	68.6261	2.82	3.02384	18.2	19.5155	6.3	3.67	36.7	120	143	3.48	19.2	1.11	25	0.52	0.41	20.2	0.91	20	0.46	0.33	20.2	0.74	17	0.37	0.3
BHDlf-2	1	3	69	178	82.5	79.5	3	42.7347	41.7261	1.0086	2	38.5226	41.0765	36.841	34.278	Poly 2,1L	2.1	1.05	240	3.2	5.73	6.1231	114	121.821	3.67	3.92178	23.2	24.7916	6	3.3	33	120	144	3.84	21.2	1.39	48	0.75	0.67	21.8	1.09	38	0.6	0.61	21	0.85	31	0.57	0.59
BHDlf-3	2	3	36	150	65	61.5	3	29.967	29.1039	0.8631	1.6	32.4504	34.9413	30.7199	28.232	Poly2,1L	2.1	1.3125	240	3.2	8.55	9.19968	53	57.0273	4.59	4.93878	27	29.0516	6.6	4.22	33.3	120	146	2.36	21.1	2.1	18	1	0.63	20.6	1.72	14	0.72	0.63	21.8	1.38	12	0.62	0.57
BHDlf-4	2	3	73	150	63.6	61.4	3	29.6218	29.0792	0.54252	1.6	25.9535	28.2545	24.3676	22.0762	Poly2,1L	2.1	1.3125	240	3.2	7.38	8.0146	117	127.061	5.13	5.57112	26	28.2357	7.4	4.54	33.4	120	146	2.47	20.6	1.75	41	1.04	0.53	20.2	1.27	29	0.76	0.55	20.4	0.91	22	0.59	0.47
[truncated: 73 more columns]

## Sheet: HDF-balances
																							Sangue pre											Dialisato IN				Tanica 1						Tanica 2					Tanica 3
Paziente	M=1/F=2	tratt/sett	età	alt	Peso pre	Peso post	D-peso	Watson bas	Watson-post	D-Watson	BSA	Vappdist-ureapw	Vurea-pw	Vurapp-nopw	Vur-nopw	Filtro	MqFiltro	Filtro/BSA	Durata	UF tot	Reinfusato L programmato	Reinfusato effettivo L	Creat	pw	Urea	pw	Ph	pw	B2m	B2pw	Prot tot	Alb	Hct	Quantita'(litri)	Na+	K+	Bic	Quantita'(Litri)	Creat	Urea	Ph	B2m	Mg	Quantita'(Litri)	Creat	Urea	Ph	B2m	Quantita'(Litri)
HDF-1	2	3	36	150	65.2	61.7	3.5	30.0163	29.1532	0.8631	1.59	35.188	30.3962	37.6498	32.8739	Poly 2,1 H	2.1	1.32075	240	3.6	25	21.8	7.29	7.82592	54	57.9698	5.8	6.22638	30.2	32.4201	6.4	4.03	34.4		142	2.3	34	24.5	1.72	17	1.27	2.66	1.11	20.1	1.36	14	0.89	1.84	25.5
HDF-2	2	3	45	170	79.8	77.1	2.7	35.7547	35.0889	0.66582	1.9	29.611	25.6595	31.9248	27.9972	Poly 2,1 H	2.1	1.10526	240	3	25	21.1	12.3	13.3422	175	189.827	6.58	7.13751	35.5	38.5078	7.3	3.9	34.4		139	3.05	34	24.8	3.05	42	1.31	3.45	1.09	18.5	2.17	46	1	2.12	19.1
[truncated: 73 more columns]

## Sheet: NSO-balances
																						Dialisi IN		Sangue pre											Sangue post
Paz		M=1/F=2	Tratt sett	anni	alt	Peso pre	Peso post	D peso	Watson pre	Watson post	D Watson	Vol-app-urea	Vol-urpw	Vurapp-nopw	Vur-nopw	Litri pres	Dialis in	FF	Dialis out	Bilancio	Tempo	Na+	K+	Ph	ph-pw	B2m	b2pw	Creat	Crpw	Urea	ureapw	PT	Alb	Hct	Ph	Phpw	Phcorr	Ph-eq	TAC-pw	TAC-eq	B2m	b2-pw	b2-corr	b2-eq	TAC-pw	TAC-eq	Creat	crpw	cr-corr
NSO-1		1	6	63	178	77.2	75.5	1.7	41.5238	40.9522	0.41922	38.3596	34.4263	41.7842	37.8161	20	20	40	21.7	1.5	125	141	2.1	6.66	7.1909	18.1	19.5428	8.17	8.82127	147	158.718	6.9	4.4	33.2	3.7	3.96745	3.60894	4.51319	5.42036	5.74848	9.8	10.5084	9.55882	13.3593	14.5615	16.2555	5.23	5.60804	5.10129
NSO-2		1	6	63	178	76.1	75.5	0.6	41.1539	40.9522	0.14796	33.5394	31.9083	36.5248	34.8759	20	19.5	40	20.3	0.6	125			7.39	7.9607			10.7	11.5263	139	149.734	6.7	4.23	35.9	2.94	3.1417	3.02163	4.13702	5.1831	5.84177	10.8	11.5409					6.6	7.05279	6.78326
NSO-3		1	6	53	176	74.3	73.5	0.8	41.2856	41.0166	0.19728	44.173	41.6393	47.8225	45.2938	20	20	40	21	0.8	120	141	2	4.4	4.7728	33.8	36.6638	8.15	8.84053	93	100.88	7.3		34.6	2.7	2.93217	2.78083	3.32946	3.77805	4.00791	21.2	23.023	21.8347	27.9769	29.3164	32.1248	4.97	5.39736	5.11879
NSO-4		1	6	53	176	74.8	73.4	1.4	41.4537	40.983	0.34524	41.2565	38.2413	45.0428	42.0221	20	19.5	40	20.7	1	120.2	140	2	4.5	4.90404	31.9	34.7642	8.8	9.59013	118	128.595	7.7	4.1	34.7	2.71	2.94988	2.76175	3.34361	3.84454	4.07414	18.4	20.0287	18.7514	25.1851	26.7228	29.7178	5.6	6.0957	5.70695
NSO-5		1	6	49	161	89.4	88.1	1.3	45.1318	44.6948	0.43706	34.3938	29.9268	36.7502	32.2989	30	29.2	40	31.4	2	172	142	2.2	7.3	7.82766	27.1	29.0589	8.52	9.13585	116	124.385	6.3	3.97	31.6	3.97	4.27166	3.83623	4.61324	5.87127	6.07948	13.4	14.4182	12.9485	17.7483	20.8904	22.9407	4.54	4.88498	4.38702
NSO-6		1	6	49	161	89.1	87.5	1.6	45.031	44.4931	0.53792	33.3967	26.7864	36.0476	29.4317	30	28.8	40	32.5	3.5	160	141	2.2	8.2	8.84345	27.8	29.9815	7.59	8.18558	121	130.495	6.8	4.25	33.2	4.18	4.50281	3.75234	4.74071	6.43081	6.58028	13.2	14.2194	11.8495	17.2961	21.1295	23.0601	3.95	4.25504	3.54587
NSO-7		1	6	76	157	63.3	61	2.3	33.3581	32.5848		33.6217	28.9453	35.7966	31.1586	25	25.3	40	27.8	2.3	240	140	2.09	4.5	4.83081	28.6	30.7025	8.3	8.91017	166	178.203	6.4			2.01	2.17778	1.83234	2.22438	3.32999	3.36081	17.5	18.9607	15.9532	19.5978	24.3618	24.7361	4.57	4.95146	4.16606
[truncated: 44 more columns]

## Sheet: D_P-instant
Paziente	Tempi	Tipo tratt.	VolDial	Sangue																	Dialisato				D/P						D/P						D/P						D/P
			Stimato	Creat	Pcr-pw	CrAUC	Pcr-TACpw	Urea	Pur-pw	PurAUC	Pur_TACpw	Ph	Pp.pw	PpAUC	Pp-TACpw	B2m	B2-pw	B2-AUC	B2M-TACpw	PT	Creat	Urea	Ph	B2m	creat	pw	eq-bil	Kt-ist	Kt-bileq		Urea	pw	eq-bil	Kt-ist	Kt-bileq		Fosforo	pw	eq-bil	Kt-ist	Kt-bileq		B2m	pw	eq-bil	Kt-ist	Kt-bileq
BHDlf-1	0	BHDlf	122.2	5.5	5.89755	5.25147		64	68.6261	63.8347		2.82	3.02384	2.67668		18.2	19.5155	18.8827								1.07352						1.01392						1.07352						1.01392
	20	BIL		4.29	4.60538	4.16524		55	59.0434	54.2125		2.17	2.32953	2.1685		17	18.2498	17.9814			1.13	25	0.52	0.36
	60			3.47	3.7251	3.41378		46	49.3817	44.0141		1.87	2.00747	1.84645		16.5	17.713	17.874			0.66	15	0.35	0.38	0.190202	0.177176		21.651			0.326087	0.32161		39.3008			0.187166	0.174348		21.3054			0.0230303	0.0227141		2.77567
	100			2.89	3.10246	2.84482		36	38.6466	31.6687		1.57	1.68542	1.67468		16.8	18.0351	17.6057			0.54	13	0.35	0.32	0.186851	0.174055		21.2696			0.361111	0.356154		43.522			0.22293	0.207663		25.3765			0.0190476	0.0187861		2.29567
	140			2.41	2.58717	2.49592		23	24.6909	23.0806		1.55	1.66395	1.61564		16	17.1763	17.0152			0.48	9	0.335	0.27	0.19917	0.185531		22.6719			0.391304	0.385933		47.161			0.216129	0.201328		24.6023			0.016875	0.0166433		2.03382
	180			2.24	2.40468	2.23291		20	21.4703	19.3233		1.46	1.56733	1.56197		15.7	16.8542	16.6932			0.48	9	0.33	0.25	0.214286	0.199611		24.3925			0.45	0.443822		54.2351			0.226027	0.210549		25.7291			0.0159236	0.015705		1.91915
	220			1.92	2.06115	2.05159		16	17.1763	17.1881		1.45	1.5566	1.63272		15.4	16.5321	17.1327			0.32	7	0.31	0.23
	240			1.9	2.04202			18	17.2			1.59	1.70885			16.5	17.7334									0.184093	0.186028	22.4962	22.0071	23.2332		0.37688	0.411703	46.0547	46.7658	43.8176		0.198472	0.174487	24.2533	20.6418			0.0184621	0.0169285	2.25607	2.00264	2.00264
				3.0775	3.30319	3.20796	3.38669	34.75	37.0294	36.1889	33.9075	1.81	1.94287	1.88238	1.91717	16.5125	17.7262	17.5978	17.3768							0.0114232					CV	0.051793		0.137426				0.0165372						0.00311419
BHDlf-2	0	BHDlf	123.2	5.73	6.1231	5.52462		114	121.821	118.58		3.67	3.92178	3.49155		23.2	24.7916	25.1154								1.07793						1.07793
	20	BIL		4.57	4.92613	4.38717		107	115.338	99.7084		2.84	3.06132	2.73255		23.6	25.4391	24.3073			1.4	48	0.75	0.62
	60			3.57	3.8482	3.26612		78	84.0784	71.1433		2.23	2.40378	2.26904		21.5	23.1755	23.4988			1.01	36	0.6	0.58	0.282913	0.26246		32.3351			0.461538	0.428172		52.7508			0.269058	0.249607		30.7516			0.0269767	0.0250265		3.08326
	100			2.49	2.68404	2.87268		54	58.2081	51.7406		1.98	2.1343	2.11274		22.1	23.8222	23.9839			0.77	29	0.57	0.56	0.309237	0.286881		35.3437			0.537037	0.498212		61.3798			0.287879	0.267067		32.9026			0.0253394	0.0235075		2.89612
	140			2.84	3.06132	2.7056		42	45.273	40.4223		1.94	2.09118	1.99417		22.4	24.1456	24.1995			0.62	19	0.51	0.5	0.21831	0.202527		24.9514			0.452381	0.419676		51.7041			0.262887	0.243881		30.0462			0.0223214	0.0207077		2.55119
	180			2.18	2.34988	2.26365		33	35.5716	33.9547		1.76	1.89715	1.91871		22.5	24.2534	23.7683			0.49	16	0.49	0.51	0.224771	0.208521		25.6898			0.484848	0.449797		55.4149			0.278409	0.258282		31.8203			0.0226667	0.021028		2.59065
	220			2.02	2.17741	2.1216		30	32.3378	30.8468		1.8	1.94027	1.96497		21.6	23.2832	23.8188			0.4	13	0.49	0.5
	240			1.9	2.06578			27	29.3558			1.83	1.98967			22.4	24.3544									0.240097	0.21683	29.58	27.3856	28.8321		0.448964	0.427615	55.3124	54.0078	55.2782		0.254709	0.193279	31.3802	24.4111			0.0225674	0.023996	2.78031	3.03069	3.03069
				3.1625	3.40448	3.30592	3.48053	60.625	38.9197	63.7708	65.2709	2.25625	2.42993	2.35482	2.45834	22.4125	24.1581	24.0989	24.3453							0.0412204						0.0351955						0.0101447						0.00206228
																																														2.85621
BHDlf-3	0	BHDlf	123.2	8.55	9.19968	8.16502		53	57.0273	50.1208		4.59	4.93878	4.40863		27	29.0516	28.5705								1.08036
	20	BIL		6.6	7.13036	6.32549		40	43.2143	38.3527		3.59	3.87848	3.30589		26	28.0893	28.1433			2.01	18	0.9	0.58
	60			5.11	5.52062	5.1371		31	33.4911	30.25		2.53	2.7333	2.56585		26.1	28.1973	28.0353			1.54	14	0.63	0.54	0.30137	0.279583		34.4446			0.451613	0.418964		51.6163			0.249012	0.23101		28.4604			0.0206897	0.0191939		2.36469
	100			4.4	4.75357	4.42946		25	27.0089	24.8482		2.22	2.39839	2.24174		25.8	27.8732	27.333			1.21	9	0.57	0.6	0.275	0.255119		31.4307			0.36	0.333974		41.1456			0.256757	0.238195		29.3456			0.0232558	0.0215745		2.65798
	140			3.8	4.10536	3.64621		21	22.6875	19.9866		1.93	2.08509	2.08509		24.8	26.7929	26.1987			1.04	9	0.54	0.59	0.273684	0.253898		31.2803			0.428571	0.397588		48.9829			0.279793	0.259565		31.9784			0.0237903	0.0220704		2.71908
	180			2.95	3.18705	3.14384		16	17.2857	16.2054		1.93	2.08509	2.1229		23.7	25.6045	25.2804			0.77	8	0.55	0.65	0.261017	0.242147		29.8325			0.5	0.463853		57.1467			0.284974	0.264372		32.5706			0.0274262	0.0254434		3.13463
	220			2.87	3.10062	3.1069		14	15.125	14.6132		2	2.16071	2.20305		23.1	24.9562	25.3322			0.69	6	0.54	0.62
	240			2.87	3.11317			13	14.1015			2.07	2.24539			23.7	25.7081									0.257687	0.23395	31.747	29.2438	29.5231		0.403595	0.368955	49.7229	46.1194	44.4388		0.248285	0.192031	30.5888	24.0038			0.0220706	0.0228757	2.71909	2.85946	2.85946
				4.64375	5.01381	4.85057	4.8969	26.625	28.7427	27.7681	26.7562	2.6075	2.81565	2.70474	2.93633	25.025	27.0341	26.9847	26.4919							0.0157253						0.0540073						0.0161894						0.00257535
BHDlf-4	0	BHDlf	123.2	7.38	8.0146	7.01917		117	127.061	109.658		5.13	5.57112	4.84231		26	28.2357	26.4367								1.08536
	20	BIL		5.55	6.02374	5.31283		85	92.2555	79.7738		3.79	4.11351	3.7065		22.7	24.6376	24.4748			1.48	31	0.94	0.48
	60			4.24	4.60192	4.11893		62	67.2922	59.6947		3.04	3.29949	2.95217		22.4	24.312	24.6376			1.14	28	0.71	0.48	0.268868	0.247723		30.5194			0.451613	0.416096		51.263			0.233553	0.215185		26.5108			0.0214286	0.0197433		2.43238
	100			3.35	3.63595	3.40803		48	52.0972	46.1277		2.4	2.60486	2.50175		23	24.9632	23.9322			0.89	21	0.64	0.49	0.265672	0.244778		30.1566			0.4375	0.403093		49.661			0.266667	0.245695		30.2696			0.0213043	0.0196289		2.41828
	140			2.93	3.1801	2.88163		37	40.1583	35.2741		2.21	2.39864	2.24669		21.1	22.9011	23.3895			0.66	16	0.54	0.45	0.225256	0.207541		25.569			0.432432	0.398424		49.0858			0.244344	0.225127		27.7357			0.021327	0.0196497		2.42085
	180			2.38	2.58315	2.30096		28	30.39	27.134		1.93	2.09474	2.01877		22	23.8779	23.3895			0.53	12	0.5	0.45	0.222689	0.205176		25.2776			0.428571	0.394866		48.6475			0.259067	0.238693		29.407			0.0204545	0.0188459		2.32181
	220			1.86	2.01877	1.93683		22	23.8779	22.7862		1.79	1.94279	1.92596		21.1	22.9011	22.9486			0.41	9	0.43	0.5
	240			1.71	1.85489			20	21.6946			1.76	1.90912			21.2	22.9962									0.226304	0.221269	27.8807	26.862	28.3221		0.40312	0.372999	49.6643	45.2821	42.1494		0.231175	0.186475	28.4808	22.6381			0.019467	0.0201417	2.39833	2.4452	2.4452
				3.675	3.98914	3.85405	4.06354	52.375	56.8533	54.3498	50.5898	2.75625	2.99178	2.88488	2.89371	22.4375	24.3531	24.1727	23.7588							0.0230833						0.00928346						0.0136577						0.000417021
BHDhf-1	0	BHDhf	123.9	5.65	6.11452			129	139.606			3.82	4.13406			46.2	49.9984			7.1
	60			3.28	3.56619			56	60.8861			2.43	2.64202			24.3	26.4202			7.5	0.94	37	0.86	2.72	0.286585	0.263587		32.6584			0.660714						0.353909	0.325508		40.3305			0.111934	0.102951		12.7557
	120	60		2.83	3.0877			56	61.0994			2.27	2.47671			21	22.9123			7.8	0.78	27	0.78	2.05	0.275618	0.252615		31.299			0.482143	0.441903		54.7518			0.343612	0.314934		39.0204			0.097619	0.0894718		11.0856
	180	120		2.15	2.34852			33	36.0471			1.98	2.16282			19.6	21.4098			7.9	0.59	15	0.65	1.68	0.274419	0.251222		31.1264			0.454545	0.416123		51.5576			0.328283	0.300533		37.236			0.0857143	0.0784689		9.72229
	220	180		2.01	2.20591			34	37.3138			1.72	1.88764			17.7	19.4251			8.3	0.49	16	0.52	1.66	0.243781	0.222131		27.522			0.470588	0.428795		53.1277			0.302326	0.275476		34.1315			0.0937853	0.0854562		10.588
				1.96	2.14851			33	36.1739			1.74	1.90735			17.5	19.1831			8.2						0.247389	0.206315	30.6515	25.9132			0.42894	0.370363	53.1457	46.5175			0.304113	0.253578	37.6796	31.8494			0.0890871	0.0647304	11.0379	8.13014
							2.8318				48.142				2.24374				22.7437
BHDhf-2	0	BHDhf	123.7	8.1	8.76595			106	114.715			4.3	4.65353			28.7	31.0596			7.1
	60			5.68	6.21172			67	73.2721			2.98	3.25897			17.9	19.5757			8	1.53	28	0.75	2.13	0.269366	0.246308		30.4684			0.41791	0.382137		47.2704			0.251678	0.230134		28.4676			0.118994	0.108808		13.4596
	120			3.9	4.29019			43	47.3021			2.32	2.55211			15.2	16.7208			8.5	1.18	23	0.73	1.56	0.302564	0.275046		34.0232			0.534884	0.486236		60.1474			0.314655	0.286037		35.3828			0.102632	0.0932972		11.5409
	180			3.59	4.00098			35	39.0068			2.18	2.42956			13	14.4882			9.6	0.81	16	0.55	1.27	0.225627	0.20245		25.0431			0.457143	0.410185		50.7399			0.252294	0.226378		28.003			0.0976923	0.0876574		10.8432
	220			2.95	3.27599			25	27.7627			2.04	2.26543			12.2	13.5482			9.3	0.4	11	0.45	0.95	0.135593						0.44	0.396216		49.0119			0.220588	0.198637		24.5715			0.0778689	0.0701201		8.67386
				3.5	3.86382			33	36.4303			2.46	2.71571			10.9	12.033			8.8						0.241268	0.182839	29.8449	22.8183			0.418694	0.317859	51.7924	39.6688			0.235297	0.188903	29.1062	23.5751			0.0899708	0.0737066	11.1294	9.19858
							4.58839				46.8934				2.73216				16.3775
BHDhf-3	0	BHDhf	122.9	9.1	9.75777			106	113.662			3.21	3.44203			28.7	30.7745			6.3
	60			4.03	4.33124			57	61.2607			1.96	2.10651			16.8	18.0558			6.5	1.33	29	0.63	2.04	0.330025	0.307072		37.7391			0.508772	0.473387		58.1792			0.321429	0.299073		36.7561			0.121429	0.112983		13.8856
	120			3.19	3.44032			43	46.3742			1.73	1.86575			14.7	15.8535			6.8	0.9	22	0.52	1.64	0.282132	0.261604		32.1511			0.511628	0.474402		58.304			0.300578	0.278708		34.2532			0.111565	0.103447		12.7137
	180			2.47	2.66382			31	33.4326			1.54	1.66084			12.1	13.0495			6.8	0.71	15	0.39	1.49	0.287449	0.266535		32.7571			0.483871	0.448665		55.1409			0.253247	0.234821		28.8594			0.12314	0.114181		14.0328
	220			2.11	2.28348			23	24.891			1.41	1.52592			11	11.9044			7.1	0.49	10	0.43	1.31	0.232227						0.434783	0.401752		49.3753			0.304965	0.281796		34.6328			0.119091	0.110044		13.5244
			123.5	1.98	2.14527			23	24.9198			1.46	1.58187			11.2	12.1349			7.2						0.278403	0.184033	34.2158	23.0962			0.449551	0.406004	55.2499	50.9535			0.2736	0.214864	33.6254	26.9654			0.110164	0.0777073	13.5391	9.75226
			0.52915				3.19886				40.3824				1.80064				14.7672
HDF-1	0	HDF	147.6	7.3	7.83665	7.71421		54	57.9698	58.4727		5.8	6.22638	6.21209		30.2	32.4201	32.1871		6.4
	20			7.08	7.59176	6.28714		55	58.9755	46.7433		5.78	6.19779	4.62493		29.8	31.954	23.1488		6.3	6.49	48	4.38	8.2
	60			4.62	4.98253	4.42619		32	34.511	29.6866		2.83	3.05207	2.70429		13.3	14.3436	12.2361		6.8	1.27	14	0.9	1.99	0.274892	0.254891		37.6219			0.4375	0.405668		59.8765			0.318021	0.294882		43.5246			0.149624	0.138737		20.4776
	100			3.58	3.86985	3.52405		23	24.8622	21.6513		2.18	2.3565	2.2684		9.37	10.1286	9.12662		7	1.23	12	0.71	1.7	0.343575	0.317842		46.9134			0.521739	0.482661		71.2407			0.325688	0.301294		44.471			0.18143	0.167841		24.7733
	180			2.93	3.17825	2.93032		17	18.4404	15.7361		2.01	2.1803	2.16528		7.49	8.12461	7.57005		7.3	0.57	7	0.58	1.04	0.194539	0.179344		26.4711			0.411765	0.379602		56.0292			0.288557	0.266018		39.2643			0.138852	0.128006		18.8937
	220			2.47	2.68239	2.68552		12	13.0319	14.1356		1.98	2.15026	2.29427		6.46	7.01549	7.75296		7.4	0.55	5	0.63	0.81
	240			2.7	2.68864			14	15.2393			2.24	2.43828			7.8	8.49044			7.6						0.250692	0.201688	37.0021	30.6163	24.752		0.422643	0.339578	62.3822	48.9621	47.955		0.287398	0.200633	42.4199	30.4561			0.144861	0.0774887	21.3816	11.7628	7.85863
				4.38286	4.69001	4.59457	3.71452	29.5714	31.8614	31.0709	30.4318	3.26	3.51451	3.37821	2.5749	14.9171	16.0681	15.3369	10.2465							0.0693443						0.0535857						0.0187911						0.0206115
HDF-2	0		147	12.3	13.3422	13.065		175	189.827	185.715		6.58	7.13751	6.83327		38.5	41.762	38.2305		7.3
	20			11.83	12.7878	10.3208		168	181.602	147.602		6.04	6.52902	5.02317		32.1	34.699	26.0335		7	3.51	55	1.86	2.9
	60			7.19	7.85389	7.12057		104	113.603	94.664		3.22	3.51732	3.06464		15.9	17.3681	14.775		7.9	2.39	43	0.97	2.2	0.332406	0.304308		44.9158			0.413462	0.378512		55.8683			0.301242	0.275778		40.5394			0.138365	0.126669		18.6203
	100			5.82	6.38725	5.85338		69	75.7252	67.5989		2.38	2.61197	2.47892		11.1	12.1819	10.9919		8.3	1.63	32	0.64	1.4	0.280069	0.255196		37.6669			0.463768	0.422581		62.3729			0.268908	0.245026		36.0188			0.126126	0.114925		16.894
	180			4.83	5.3195	4.8201		54	59.4727	49.6781		2.13	2.34587	2.29743		8.9	9.80198	9.00012		8.6	1.63	23	0.64	0.95	0.337474	0.30642		45.2276			0.425926	0.386732		57.0817			0.300469	0.27282		40.1046			0.106742	0.0969192		14.2471
	220			3.9	4.32071	4.32327		36	39.8835	42.1255		2.03	2.24898	2.69954		7.4	8.19827	8.86864		9.1	0.83	15	0.47	0.6
	240		147.3	3.9	4.32584			40	44.3675			2.84	3.1501			8.6	9.53902			9.2						0.288641	0.214739	42.6034	31.18	24.308		0.395942	0.300721	58.441	42.1587	40.6125		0.264541	0.183282	38.8876	26.6125			0.112838	0.0747972	16.5871	10.8606	7.37685
			0.424264	7.11	7.76245	7.58386	5.91239	92.2857	100.64	97.8973	94.3067	3.60286	3.9344	3.73283	2.83604	17.5	19.0786	17.9833	12.2149							0.0289837						0.0234336						0.0169656						0.0149842
		NxS	21.7	8.17	8.82127	7.59021		147	158.172	140.418		6.66	7.1909	5.92499		18.1	19.4756	15.9248		6.9						1.076
NSO-1	60			5.91	6.35915	5.9836		114	122.664	108.512		4.33	4.65908	4.31326		11.5	12.374	11.4412			6.7	112	3.9	3.3	1.13367	0.966882		20.9813			0.982456	0.913064		19.8135			0.900693	0.837076		18.1645			0.286957	0.266688		5.78714
				5.23	5.60804			88	94.3609			3.7	3.96745			9.8	10.5084			6.3							0.748543		16.2434	16.9778			0.852596		18.4219	18.2838			0.66		14.41				0.172249		3.7378	4.44964
				6.43667	6.92949	6.78691	7.09378	116.333	125.066	124.465	123.532	4.89667	5.27248	5.11913	5.42036	13.1333	14.1193	13.683	16.2888
		NxS	20.3	10.7	11.5263	9.38425		139	149.734	117.784		7.39	7.9607	6.04035		*	*			6.7						1.07292
NSO-2	60			6.75	7.24218	7.14748		80	85.8332	86.1951		3.84	4.12	3.63085		12				6	6.42	74	3.4	3.6	0.951111	0.886474		17.9954			0.925	0.862137		17.5014			0.885417	0.825244		16.7524
				6.6	7.05279			81	86.557			2.94	3.1417			10.8	11.5409			6							0.713724		14.4886	15.9632			0.789419		15.3817	17.3853			0.59231		12.0239
				8.01667	8.6071	8.26587	9.10717	100	107.375	101.989	115.275	4.72333	5.07413	4.8356	5.1831	11.4	11.5409
		NxS	21	8.15	8.84053	7.71433		93	100.88	88.4274		4.4	4.7728	4.01987		33.8	36.6638	31.3019		7.3						1.08536
NSO-3	60			6.07	6.58813	5.99274		70	75.9751	70.5672		3.01	3.26693	3.09955		23.9	25.9401	24.4815			5.6	78	2.69	4.2	0.92257	0.850014		17.8503			1.11429	1.02665		21.5597			0.893688	0.823403		17.2915			0.175732	0.161912		3.40015
				4.97	5.39736			60	65.1593			2.7	2.93217			21.2	23.023			7.4							0.703646		14.7766	15.0448			0.819847		16.7602	17.2293			0.595545		12.5064				0.180546		3.79146	3.98512
				6.39667	6.94201	6.85354	6.97794	74.3333	80.6714	79.4973	81.7225	3.37	3.6573	3.55971	3.77805	26.3	28.5423	27.8917	29.3164
		NxS	20.7	8.8	9.59013	8.24223		118	128.595	111.676		4.5	4.90404	4.13476		31.9	34.7642	29.0905		7.7						1.08915
NSO-4	60			6.33	6.89434	6.49502		87	94.7563	88.1976		3.09	3.36548	3.15768		21.5	23.4168	21.7228			5.6	87	2.63	6.65	0.884676	0.815101		16.8726			1	0.921355		19.072			0.851133	0.781463		16.1763			0.309302	0.284977		5.89903
				5.6	6.0957			75	81.6389			2.71	2.94988			18.4	20.0287			7.6							0.726197		15.0323	15.7316			0.822487		16.6237	17.1907			0.642469		13.2991				0.219734		4.54849	4.78411
				6.91	7.52672	7.36863	7.71141	93.3333	101.663	99.9366	103.345	3.43333	3.7398	3.64622	3.84454	23.9333	26.0699	25.4066	26.7228
		NxS	31.4	8.52	9.13585	8.00966		116	124.385	112.283		7.3	7.82766	6.82234		27.1	29.0589	24.2783		6.3
NSO-5	60			6.39	6.88348	5.88423		93	100.182	83.9846		5.4	5.81702	5.04434		18.1	19.4978	16.958		6.7	5.2	85	4.11	4.59	0.813772	0.755432		23.7206			0.913978	0.848455		26.6415			0.761111	0.706547		22.1856			0.253591	0.235411		7.39191
				4.54	4.88498			63	67.7871			3.97	4.27166			13.4	14.4182			6.6							0.574367		18.0351	17.6279			0.654223		20.42	19.4017			0.539917		16.9534				0.160413		5.03698	5.10348
				6.48333	6.9681	6.94694	6.79008	90.6667	97.4513	98.134	93.2404	5.55667	5.97212	5.93334	5.87127	19.5333	20.9916	20.6182	20.8904
		NxS	32.5	7.59	8.18558	7.11599		121	130.495	113.295		8.2	8.84345	7.49891		27.8	29.9815	24.4922		6.8
NSO-6	60			5.6	6.04641	5.15073		89	96.0947	79.2869		5.7	6.15438	5.32859		17.6	19.003	16.6112		6.9	4.65	81	4.39	4.62	0.830357	0.769052		24.9942			0.910112	0.842919		27.3949			0.770175	0.713313		23.1827			0.2625	0.24312		7.90139
				3.95	4.25504			58	62.4791			4.18	4.50281			13.2	14.2194			6.7							0.692465		22.5051	22.0434			0.768816		25.1779	24.1474			0.622006		20.2152				0.175194		5.69381	5.8539
				5.71333	6.16234	6.13336	6.00752	89.3333	96.3562	96.2908	92.3498	6.02667	6.50021	6.41375	6.43081	19.5333	21.0679	20.5517	21.1295
																				1.08
		NxS	27.6	8.3	8.91			166	179.28			4.5	4.83081			28.6	30.7025			6.4
NSO-7				6.55	7.074			145	156.6			3.6	3.888			23.3	25.164				5.74	138	2.89	6.1	0.876336	0.811422		22.3953			0.951724	0.881226		24.3218			0.802778	0.743313		20.5154			0.261803	0.24241		6.69051
				6.01	6.4908			132	142.56			3.02	3.2616			21.6	23.328				5.37	125	2.28	5.1	0.893511	0.827325		22.8342			0.94697	0.876824		24.2003			0.754967	0.699043		19.2936			0.236111	0.218621		6.03395
				5.32	5.7456			106	114.48			1.96	2.1168			19.4	20.952				4.24	100	1.55	4.3	0.796992	0.737956		20.3676			0.943396	0.873515		24.109			0.790816	0.732237		20.2098			0.221649	0.205231		5.66438
				4.57	4.95			90	97.51			2.01	2.18			17.5	18.9607			7.2						0.792234	0.71978	21.8657	19.8659			0.877188	0.8187	24.2104	22.7598			0.724865	0.585588	20.0063	16.014			0.222087	0.202942	6.12961	5.6418
							6.38679				124.731				2.91321				22.9937
